# Supplementary material for: Non-Invasive Brain Stimulation in Children With Unilateral Cerebral Palsy: A Protocol and Risk Mitigation Guide
Source: Front Pediatr. 2018 Mar 16;6:56. doi: 10.3389/fped.2018.00056 (PMC5864860; doi:10.3389/fped.2018.00056)
Supplement: Appendix A — Seizure Management. [file Data_Sheet_1.ZIP]

Archive with 7 entries (7 files):
- Appendix_A.DOCX
- Appendix_B.DOCX
- Appendix_C.DOCX
- Appendix_D.DOCX
- Appendix_E.DOCX
- Appendix_F.DOCX
- Appendix_G.DOCX
